# Supplementary material for: SCINA: A Semi-Supervised Subtyping Algorithm of Single Cells and Bulk Samples
Source: Genes (Basel). 2019 Jul 12;10(7):531. doi: 10.3390/genes10070531 (PMC6678337; doi:10.3390/genes10070531)
Supplement: Supplementary file 1 [file genes-10-00531-s001.zip]

Archive with 21 entries (18 files):
- Supplementary Materials/
- Supplementary Materials/.DS_Store
- __MACOSX/
- __MACOSX/Supplementary Materials/
- __MACOSX/Supplementary Materials/._.DS_Store
- Supplementary Materials/Table S1,2&3.xlsx
- __MACOSX/Supplementary Materials/._Table S1,2&3.xlsx
- Supplementary Materials/File S1.pdf
- __MACOSX/Supplementary Materials/._File S1.pdf
- Supplementary Materials/Figure S1.pdf
- __MACOSX/Supplementary Materials/._Figure S1.pdf
- Supplementary Materials/Figure S2.pdf
- __MACOSX/Supplementary Materials/._Figure S2.pdf
- Supplementary Materials/Figure S3.pdf
- __MACOSX/Supplementary Materials/._Figure S3.pdf
- Supplementary Materials/Figure S6.pdf
- __MACOSX/Supplementary Materials/._Figure S6.pdf
- Supplementary Materials/Figure S4.pdf
- __MACOSX/Supplementary Materials/._Figure S4.pdf
- Supplementary Materials/Figure S5.pdf
- __MACOSX/Supplementary Materials/._Figure S5.pdf
