# Supplementary material for: SCINA: A Semi-Supervised Subtyping Algorithm of Single Cells and Bulk Samples
Source: Genes (Basel). 2019 Jul 12;10(7):531. doi: 10.3390/genes10070531 (PMC6678337; doi:10.3390/genes10070531)
Supplement: Supplementary file 1 [file genes-10-00531-s001.zip › Supplementary Materials/Table S1,2&3.xlsx]

## Sheet: Model validation
	Table S1 Accuracy of SCINA in simulated datasets of varying parameter settings. These datasets are all variants of the simulation dataset in Fig. 2a, but have different number of genes, cell types, cells, and signature genes for each cell type.
	Experiment	#genes	#cells	#cell types	#Signature genes in each cell type	Accuracy	Adjusted rand index
	1	23000	20000	50	5~20	1	0.9998
	2	23000	5000	30	5~20	1	0.9996
	3	23000	20000	50	2~10	0.996	0.9935
	4	23000	5000	10	1~5	0.974	0.9523
	5	10000	20000	50	2~10	0.997	0.9954
	6	10000	5000	50	2~10	0.994	0.9918
	7	10000	5000	30	1~5	0.977	0.959
	8	10000	3000	10	1~5	0.987	0.9816
	9	5000	3000	10	2~10	0.998	0.9987
	10	5000	3000	10	1~5	0.992	0.9902

## Sheet: Gene ontology analyses
	Table S2 Enriched Biological Process ontology terms in OPCs, oligodendrocytes, and the intermediate stage of cells. The top 10 Gene Ontology terms are shown for each cell type.
	OPC
	GO Term	Description	P-value	FDR q-value	Enrichment	N	B	n	b	Genes
	GO:0065007	biological regulation	5.01e-34	7.56e-30	1.34	17559	9491	985	713	[Hdac4 - histone deacetylase 4, Vav3 - vav 3 oncogene, Dennd1a - denn/madd domain containing 1a, Ikzf2 - ikaros family zinc finger 2, Epb4.1 - erythrocyte protein band 4.1, Dnmbp - dynamin binding protein, Kcnip1 - kv channel-interacting protein 1, Nkain3 - na+/k+ transporting atpase interacting 3, Stxbp4 - syntaxin binding protein 4, Tox2 - tox high mobility group box family member 2, Asic1 - ac…
	GO:0050789	regulation of biological process	1.63e-30	1.23e-26	1.34	17559	8977	985	676	[Hdac4 - histone deacetylase 4, Vav3 - vav 3 oncogene, Dennd1a - denn/madd domain containing 1a, Ikzf2 - ikaros family zinc finger 2, Epb4.1 - erythrocyte protein band 4.1, Dnmbp - dynamin binding protein, Kcnip1 - kv channel-interacting protein 1, Nkain3 - na+/k+ transporting atpase interacting 3, Stxbp4 - syntaxin binding protein 4, Tox2 - tox high mobility group box family member 2, Asic1 - ac…
	GO:0050794	regulation of cellular process	1.01e-28	5.08e-25	1.36	17559	8430	985	641	[Hdac4 - histone deacetylase 4, Vav3 - vav 3 oncogene, Dennd1a - denn/madd domain containing 1a, Ikzf2 - ikaros family zinc finger 2, Epb4.1 - erythrocyte protein band 4.1, Dnmbp - dynamin binding protein, Kcnip1 - kv channel-interacting protein 1, Stxbp4 - syntaxin binding protein 4, Tox2 - tox high mobility group box family member 2, Asic1 - acid-sensing (proton-gated) ion channel 1, Kntc1 - ki…
	GO:0051960	regulation of nervous system development	1.95e-24	7.37e-21	2.52	17559	970	985	137	[Robo1 - roundabout homolog 1 (drosophila), Aspm - asp (abnormal spindle)-like, microcephaly associated (drosophila), Ntn1 - netrin 1, Ntrk2 - neurotrophic tyrosine kinase, receptor, type 2, Ntrk3 - neurotrophic tyrosine kinase, receptor, type 3, Dpysl3 - dihydropyrimidinase-like 3, Kif14 - kinesin family member 14, Csmd3 - cub and sushi multiple domains 3, Camk2b - calcium/calmodulin-dependent p…
	GO:0045664	regulation of neuron differentiation	2e-22	6.04e-19	2.73	17559	719	985	110	[Robo1 - roundabout homolog 1 (drosophila), Aspm - asp (abnormal spindle)-like, microcephaly associated (drosophila), Ntn1 - netrin 1, Ntrk2 - neurotrophic tyrosine kinase, receptor, type 2, Dpysl3 - dihydropyrimidinase-like 3, Ntrk3 - neurotrophic tyrosine kinase, receptor, type 3, Csmd3 - cub and sushi multiple domains 3, Camk2b - calcium/calmodulin-dependent protein kinase ii, beta, Nlgn1 - ne…
	GO:0007399	nervous system development	3.06e-22	7.69e-19	3.57	17559	369	985	74	[Robo1 - roundabout homolog 1 (drosophila), Enah - enabled homolog (drosophila), Ntrk2 - neurotrophic tyrosine kinase, receptor, type 2, Ntrk3 - neurotrophic tyrosine kinase, receptor, type 3, Dpysl3 - dihydropyrimidinase-like 3, Vps13a - vacuolar protein sorting 13a (yeast), Enc1 - ectodermal-neural cortex 1, Slc1a2 - solute carrier family 1 (glial high affinity glutamate transporter), member 2,…
	GO:2000026	regulation of multicellular organismal development	6.94e-22	1.5e-18	1.93	17559	1918	985	208	[Robo1 - roundabout homolog 1 (drosophila), Hdac4 - histone deacetylase 4, Aspm - asp (abnormal spindle)-like, microcephaly associated (drosophila), Ntn1 - netrin 1, Ntrk2 - neurotrophic tyrosine kinase, receptor, type 2, Ntrk3 - neurotrophic tyrosine kinase, receptor, type 3, Camk2b - calcium/calmodulin-dependent protein kinase ii, beta, Fanca - fanconi anemia, complementation group a, Nrg3 - ne…
	GO:0010975	regulation of neuron projection development	6.84e-21	1.29e-17	2.92	17559	562	985	92	[Robo1 - roundabout homolog 1 (drosophila), Shank2 - sh3/ankyrin domain gene 2, Ntm - neurotrimin, Ntn1 - netrin 1, Neurl1a - neuralized homolog 1a (drosophila), Ntrk2 - neurotrophic tyrosine kinase, receptor, type 2, Ntrk3 - neurotrophic tyrosine kinase, receptor, type 3, Dpysl3 - dihydropyrimidinase-like 3, Csmd3 - cub and sushi multiple domains 3, Camk2b - calcium/calmodulin-dependent protein …
	GO:0050767	regulation of neurogenesis	9.9e-21	1.66e-17	2.46	17559	877	985	121	[Robo1 - roundabout homolog 1 (drosophila), Aspm - asp (abnormal spindle)-like, microcephaly associated (drosophila), Ntn1 - netrin 1, Ntrk2 - neurotrophic tyrosine kinase, receptor, type 2, Dpysl3 - dihydropyrimidinase-like 3, Ntrk3 - neurotrophic tyrosine kinase, receptor, type 3, Csmd3 - cub and sushi multiple domains 3, Camk2b - calcium/calmodulin-dependent protein kinase ii, beta, Nrg3 - neu…
	GO:0007610	behavior	1.07e-20	1.61e-17	2.86	17559	586	985	94	[Shank2 - sh3/ankyrin domain gene 2, Bcl2 - b cell leukemia/lymphoma 2, Unc79 - unc-79 homolog (c. elegans), Npas3 - neuronal pas domain protein 3, Abi2 - abl-interactor 2, Atxn1 - ataxin 1, Ntrk2 - neurotrophic tyrosine kinase, receptor, type 2, Camk4 - calcium/calmodulin-dependent protein kinase iv, Vps13a - vacuolar protein sorting 13a (yeast), Slc1a3 - solute carrier family 1 (glial high affi…
	Intermediate cell type
	GO Term	Description	P-value	FDR q-value	Enrichment	N	B	n	b	Genes
	GO:0051239	regulation of multicellular organismal process	6.74e-12	1.02e-07	1.82	17559	2799	421	122	[Calr - calreticulin, Adamts12 - a disintegrin-like and metallopeptidase (reprolysin type) with thrombospondin type 1 motif, 12, Mib1 - mindbomb homolog 1 (drosophila), Cyp2j6 - cytochrome p450, family 2, subfamily j, polypeptide 6, D8Ertd82e - dna segment, chr 8, erato doi 82, expressed, Pfn2 - profilin 2, Prkca - protein kinase c, alpha, Nr2f2 - nuclear receptor subfamily 2, group f, member 2, …
	GO:0051128	regulation of cellular component organization	4.79e-11	3.62e-07	1.89	17559	2296	421	104	[Calr - calreticulin, Mib1 - mindbomb homolog 1 (drosophila), D8Ertd82e - dna segment, chr 8, erato doi 82, expressed, Pfn2 - profilin 2, Prkca - protein kinase c, alpha, Macf1 - microtubule-actin crosslinking factor 1, Sh3bp4 - sh3-domain binding protein 4, Creb3l2 - camp responsive element binding protein 3-like 2, Prkcq - protein kinase c, theta, Kirrel - kin of irre like (drosophila), Map2 - …
	GO:0032502	developmental process	5.77e-11	2.9e-07	1.59	17559	4208	421	160	[Man1a2 - mannosidase, alpha, class 1a, member 2, Calr - calreticulin, Abi1 - abl-interactor 1, Mib1 - mindbomb homolog 1 (drosophila), Prmt3 - protein arginine n-methyltransferase 3, Slc4a8 - solute carrier family 4 (anion exchanger), member 8, Etl4 - enhancer trap locus 4, Prkca - protein kinase c, alpha, Nr2f2 - nuclear receptor subfamily 2, group f, member 2, Macf1 - microtubule-actin crossli…
	GO:0120035	regulation of plasma membrane bounded cell projection organization	3.49e-10	1.32e-06	2.75	17559	714	421	47	[Grlf1 - glucocorticoid receptor dna binding factor 1, Wasf2 - was protein family, member 2, Syne1 - spectrin repeat containing, nuclear envelope 1, Tbc1d24 - tbc1 domain family, member 24, D8Ertd82e - dna segment, chr 8, erato doi 82, expressed, Nf1 - neurofibromatosis 1, Sema3d - sema domain, immunoglobulin domain (ig), short basic domain, secreted, (semaphorin) 3d, Rap1gap - rap1 gtpase-activa…
	GO:0031344	regulation of cell projection organization	5.03e-10	1.52e-06	2.72	17559	722	421	47	[Grlf1 - glucocorticoid receptor dna binding factor 1, Wasf2 - was protein family, member 2, Syne1 - spectrin repeat containing, nuclear envelope 1, Tbc1d24 - tbc1 domain family, member 24, D8Ertd82e - dna segment, chr 8, erato doi 82, expressed, Nf1 - neurofibromatosis 1, Sema3d - sema domain, immunoglobulin domain (ig), short basic domain, secreted, (semaphorin) 3d, Rap1gap - rap1 gtpase-activa…
	GO:0050767	regulation of neurogenesis	5.26e-10	1.32e-06	2.52	17559	877	421	53	[Grlf1 - glucocorticoid receptor dna binding factor 1, Calr - calreticulin, Mib1 - mindbomb homolog 1 (drosophila), D8Ertd82e - dna segment, chr 8, erato doi 82, expressed, Nf1 - neurofibromatosis 1, Sirt2 - sirtuin 2, Nedd4 - neural precursor cell expressed, developmentally down-regulated 4, Zmynd8 - zinc finger, mynd-type containing 8, Creb3l2 - camp responsive element binding protein 3-like 2,…
	GO:0032989	cellular component morphogenesis	1.16e-09	2.5e-06	3.16	17559	475	421	36	[Grlf1 - glucocorticoid receptor dna binding factor 1, Wasf2 - was protein family, member 2, Atl1 - atlastin gtpase 1, Lamc1 - laminin, gamma 1, Pxn - paxillin, Abi1 - abl-interactor 1, Prmt3 - protein arginine n-methyltransferase 3, Cadm1 - cell adhesion molecule 1, Nckap1 - nck-associated protein 1, Cyfip2 - cytoplasmic fmr1 interacting protein 2, Prkca - protein kinase c, alpha, Prex2 - phosph…
	GO:0031175	neuron projection development	1.23e-09	2.31e-06	3.97	17559	284	421	27	[Grlf1 - glucocorticoid receptor dna binding factor 1, Ube4b - ubiquitination factor e4b, ufd2 homolog (s. cerevisiae), Lamc1 - laminin, gamma 1, Tbc1d24 - tbc1 domain family, member 24, Prmt3 - protein arginine n-methyltransferase 3, Atcay - ataxia, cerebellar, cayman type homolog (human), Nedd4 - neural precursor cell expressed, developmentally down-regulated 4, Cyfip2 - cytoplasmic fmr1 intera…
	GO:0120036	plasma membrane bounded cell projection organization	2.18e-09	3.66e-06	2.83	17559	605	421	41	[Grlf1 - glucocorticoid receptor dna binding factor 1, Ube4b - ubiquitination factor e4b, ufd2 homolog (s. cerevisiae), Wasf2 - was protein family, member 2, Lamc1 - laminin, gamma 1, Ehd3 - eh-domain containing 3, Pxn - paxillin, Abi1 - abl-interactor 1, Tbc1d24 - tbc1 domain family, member 24, Lima1 - lim domain and actin binding 1, Fgd4 - fyve, rhogef and ph domain containing 4, Prmt3 - protei…
	GO:0048589	developmental growth	2.28e-09	3.44e-06	3.63	17559	333	421	29	[Large - like-glycosyltransferase, Fubp1 - far upstream element (fuse) binding protein 1, Kmt2d - lysine (k)-specific methyltransferase 2d, Tcf7l2 - transcription factor 7 like 2, t cell specific, hmg box, Apba1 - amyloid beta (a4) precursor protein binding, family a, member 1, Cadm1 - cell adhesion molecule 1, Cyfip2 - cytoplasmic fmr1 interacting protein 2, Bmp4 - bone morphogenetic protein 4, …
	Oligodendrocyte
	GO Term	Description	P-value	FDR q-value	Enrichment	N	B	n	b	Genes
	GO:0050794	regulation of cellular process	4.94e-19	7.45e-15	1.27	17559	8430	1098	669	[Phactr4 - phosphatase and actin regulator 4, Aatk - apoptosis-associated tyrosine kinase, Fntb - farnesyltransferase, caax box, beta, Arhgef28 - rho guanine nucleotide exchange factor (gef) 28, Abca2 - atp-binding cassette, sub-family a (abc1), member 2, Mal - myelin and lymphocyte protein, t cell differentiation protein, Gsn - gelsolin, Secisbp2l - secis binding protein 2-like, Supt5 - suppress…
	GO:0065007	biological regulation	2.2e-18	1.66e-14	1.23	17559	9491	1098	731	[Rabgap1 - rab gtpase activating protein 1, Phactr4 - phosphatase and actin regulator 4, Aatk - apoptosis-associated tyrosine kinase, Fntb - farnesyltransferase, caax box, beta, Hps5 - hermansky-pudlak syndrome 5 homolog (human), Arhgef28 - rho guanine nucleotide exchange factor (gef) 28, Abca2 - atp-binding cassette, sub-family a (abc1), member 2, Mal - myelin and lymphocyte protein, t cell diff…
	GO:0050789	regulation of biological process	1.9e-17	9.57e-14	1.24	17559	8977	1098	696	[Phactr4 - phosphatase and actin regulator 4, Aatk - apoptosis-associated tyrosine kinase, Fntb - farnesyltransferase, caax box, beta, Arhgef28 - rho guanine nucleotide exchange factor (gef) 28, Abca2 - atp-binding cassette, sub-family a (abc1), member 2, Mal - myelin and lymphocyte protein, t cell differentiation protein, Gsn - gelsolin, Secisbp2l - secis binding protein 2-like, Supt5 - suppress…
	GO:0009987	cellular process	1.93e-16	7.27e-13	1.17	17559	11602	1098	846	[Phactr4 - phosphatase and actin regulator 4, Aatk - apoptosis-associated tyrosine kinase, Ddx26b - dead/h (asp-glu-ala-asp/his) box polypeptide 26b, Secisbp2l - secis binding protein 2-like, Abl1 - c-abl oncogene 1, non-receptor tyrosine kinase, Dis3l2 - dis3 mitotic control homolog (s. cerevisiae)-like 2, Atg10 - autophagy related 10, Hmgcs1 - 3-hydroxy-3-methylglutaryl-coenzyme a synthase 1, C…
	GO:0051128	regulation of cellular component organization	1.9e-15	5.73e-12	1.64	17559	2296	1098	235	[Rock1 - rho-associated coiled-coil containing protein kinase 1, Aatk - apoptosis-associated tyrosine kinase, Gsn - gelsolin, Faf1 - fas-associated factor 1, Supt6 - suppressor of ty 6, Abl1 - c-abl oncogene 1, non-receptor tyrosine kinase, Ptk2 - ptk2 protein tyrosine kinase 2, Fscn1 - fascin homolog 1, actin bundling protein (strongylocentrotus purpuratus), Coro1c - coronin, actin binding prote…
	GO:0007010	cytoskeleton organization	6.52e-15	1.64e-11	2.22	17559	758	1098	105	[Phactr4 - phosphatase and actin regulator 4, Rock1 - rho-associated coiled-coil containing protein kinase 1, Rap1gds1 - rap1, gtp-gdp dissociation stimulator 1, Arhgef28 - rho guanine nucleotide exchange factor (gef) 28, Dicer1 - dicer 1, ribonuclease type iii, Abl1 - c-abl oncogene 1, non-receptor tyrosine kinase, Ptk2 - ptk2 protein tyrosine kinase 2, Syne3 - spectrin repeat containing, nuclea…
	GO:0016043	cellular component organization	8.97e-15	1.93e-11	1.41	17559	4244	1098	375	[Rock1 - rho-associated coiled-coil containing protein kinase 1, Phactr4 - phosphatase and actin regulator 4, Hps5 - hermansky-pudlak syndrome 5 homolog (human), Arhgef28 - rho guanine nucleotide exchange factor (gef) 28, Gsn - gelsolin, Supt6 - suppressor of ty 6, Abl1 - c-abl oncogene 1, non-receptor tyrosine kinase, Ptk2 - ptk2 protein tyrosine kinase 2, Fscn1 - fascin homolog 1, actin bundlin…
	GO:0071840	cellular component organization or biogenesis	1.79e-14	3.38e-11	1.4	17559	4320	1098	379	[Rock1 - rho-associated coiled-coil containing protein kinase 1, Phactr4 - phosphatase and actin regulator 4, Hps5 - hermansky-pudlak syndrome 5 homolog (human), Arhgef28 - rho guanine nucleotide exchange factor (gef) 28, Gsn - gelsolin, Supt6 - suppressor of ty 6, Abl1 - c-abl oncogene 1, non-receptor tyrosine kinase, Ptk2 - ptk2 protein tyrosine kinase 2, Fscn1 - fascin homolog 1, actin bundlin…
	GO:0016126	sterol biosynthetic process	1.06e-12	1.77e-09	7.78	17559	37	1098	18	[Hsd17b7 - hydroxysteroid (17-beta) dehydrogenase 7, Cyp51 - cytochrome p450, family 51, Mvd - mevalonate (diphospho) decarboxylase, Lss - lanosterol synthase, Fdft1 - farnesyl diphosphate farnesyl transferase 1, Insig1 - insulin induced gene 1, 0610007P14Rik - riken cdna 0610007p14 gene, Hmgcr - 3-hydroxy-3-methylglutaryl-coenzyme a reductase, Sc4mol - sterol-c4-methyl oxidase-like, Fdps - farne…
	GO:1902653	secondary alcohol biosynthetic process	3.11e-12	4.69e-09	8.53	17559	30	1098	16	[Hsd17b7 - hydroxysteroid (17-beta) dehydrogenase 7, Cyp51 - cytochrome p450, family 51, Mvd - mevalonate (diphospho) decarboxylase, Lss - lanosterol synthase, Fdft1 - farnesyl diphosphate farnesyl transferase 1, Insig1 - insulin induced gene 1, 0610007P14Rik - riken cdna 0610007p14 gene, Hmgcr - 3-hydroxy-3-methylglutaryl-coenzyme a reductase, Hmgcs1 - 3-hydroxy-3-methylglutaryl-coenzyme a synth…

## Sheet: RCC gene signatures
	Table S3 Gene signatures used for the RCC bulk tumor analysis
	Clear Cell	Papillary	Chromophobe	HLRCC	Normal
	FABP7	LCN2	TMEM213	L1CAM	UMOD
	SLC6A3	VSTM2L	ATP6V0D2	SLC7A11	SLC12A1
	CA9	SLC6A20	SLC4A1	TFAP2A	SLC12A3
	NDUFA4L2	CKMT1A	SLC26A7	SFN	KCNJ1
	NPTX2	FOXJ1	ATP6V0A4	GPR110	SLC4A1
	HAPLN1	PIGR	ATP6V1B1	SLPI	TMEM213
	CP	CCDC135	FGF9	XIST	SLC22A8
	GRIK3	LRRN4	TSPAN5	HCN2	ATP6V0A4
	DNAH11	CKMT1B	HCN2	GAD1	SCNN1B
	PNCK	SLC34A2	CLCNKB	ABCA12	CLCNKB
	FABP6	EEF1A2	STAC2	ONECUT2	GGT6
	ANGPTL4	UPK1B	GGT6	LOC613037	SFRP1
	C6orf223	DLGAP1	TMPRSS2	RYR2	CLDN19
	GDF6	CCNO	INPP5J	PANX2	KCNJ10
	CYP2J2	CHL1	BMPR1B	AKR1C2	CLCNKA
	GABRD	ANKRD2	C15orf59	GRID1	ALDOB
	ADAM6	KRT7	EPN3	RNF182	CASR
	MYEOV	CPNE7	NAT8L	CPS1	ATP6V0D2
	CREB3L3	GALNT5	CKMT1A	SRPX2	SLC13A2
	ENPP3	TJP3	SLC9A2	HRNR	SERPINA5
